# Supplementary material for: Ultrasmall Superparamagnetic Magnetite Nanoparticles as Glutamate-Responsive Magnetic Resonance Sensors
Source: Sensors (Basel). 2025 Jul 10;25(14):4326. doi: 10.3390/s25144326 (PMC12298936; doi:10.3390/s25144326)
Supplement: Supplementary file 1 [file sensors-25-04326-s001.zip]

Archive with 1 entries (1 files):
- sensors-3704110-supplementary.pdf
